# Supplementary material for: Effects of Fermented Soy on Cognition in Older Adults: Outcomes of a Randomized, Controlled Trial
Source: Nutrients. 2025 Sep 12;17(18):2936. doi: 10.3390/nu17182936 (PMC12472887; doi:10.3390/nu17182936)
Supplement: Supplementary file 1 [file nutrients-17-02936-s001.zip]

Archive with 1 entries (1 files):
- nutrients-3790770-supplementary.pdf
